# Supplementary material for: Composite Slow-Release Fouling Release Coating Inspired by Synergistic Anti-Fouling Effect of Scaly Fish
Source: Polymers (Basel). 2021 Aug 5;13(16):2602. doi: 10.3390/polym13162602 (PMC8401683; doi:10.3390/polym13162602)
Supplement: Supplementary file 1 [file polymers-13-02602-s001.zip]

Archive with 1 entries (1 files):
- polymers-1317565-supplementary.pdf
